# Supplementary material for: Derivation and Clinical Validation of a Redox-Driven Prognostic Signature for Colorectal Cancer
Source: Front Oncol. 2021 Oct 27;11:743703. doi: 10.3389/fonc.2021.743703 (PMC8578893; doi:10.3389/fonc.2021.743703)
Supplement: Supplementary file 3 [file Table_1.xlsx]

## Sheet: Table S1
Table S1. Details of baseline information in TCGA-CRC, GSE17536, GSE29621, GSE39852, and 115 samples, respectively.
Characteristics	TCGA-CRC	GSE17536	GSE29621	GSE39852	qRT-PCR assay
Age
<=60	188 (31.6)	129 (66.5)	——	164 (27.6)	48 (41.7)
>60	407 (68.4)	65 (33.5)	——	430 (72.3)	67 (58.3)
Unavailable	——	——	——	1 (0.2)	——
Gender
Male	324 (54.5)	105 (54.1)	40 (61.5)	330 (55.5)	48 (41.7)
Female	271 (45.5)	89 (45.9)	25 (38.5)	265 (44.5)	67 (58.3)
T stage
T1+T2	122 (20.5)	——	8 (13.3)	66 (11.1)	19 (16.5)
T3+T4	471(79.2)	——	57 (87.7)	508 (85.4)	96 (83.5)
Unavailable	2(0.3)	——	0 (0)	21 (3.5)	——
N stage
N0+N1	483 (81.2)	——	57 (87.7)	457 (76.8)	71 (61.7)
N2	109 (18.3)	——	7 (10.8)	110 (18.5)	44 (38.3)
Unavailable	3 (0.5)	——	1 (1.5)	28 (4.7)	——
M stage
M0	442 (74.3)	——	46 (70.8)	505 (84.9)	88 (66.5)
M1	86 (14.5)	——	18 (27.7)	67 (11.3)	27 (23.5)
Unavailable	67 (11.3)	——	1 (1.5)	23 (3.9)	——
AJCC stage
I+II	318 (53.4)	84 (43.3)	36 (55.4)	311 (52.3)	62 (53.9)
III+IV	257 (43.2)	110 (56.7)	29 (44.6)	279 (46.9)	53 (46.1)
Unavailable	20 (3.4)	——	——	5 (0.8)	——
Venous invasion
No	391 (65.7)	——	——	24 (40.7)	——
Yes	128 (21.5)	——	——	35 (59.3)	——
Unavailable	76 (12.8)	——	——	——	——
Microsatellite status
MSS+MSI-L (pMMR)	221 (37.1)	——	472 (79.3)	36 (61.0)	——
MSI-H (dMMR)	35 (5.9)	——	76 (12.8)	23 (39.0)	——
Unavailable	339 (57.0)	——	47 (7.9)	——	——
Survival status
Alive	463 (77.8)	104 (53.6)	40 (61.5)	383 (64.4)	81 (70.4)
Dead	132 (22.2)	90 (46.4)	25 (38.5)	212 (35.6)	34 (29.6)
Relapse status
No	202 (33.9)	116 (59.8)	44 (67.7)	398 (66.9)	75 (65.2)
Yes	29 (4.9)	39 (20.1)	9 (13.8)	191 (32.1)	40 (34.8)
Unavailable	364 (61.2)	39 (20.1)	12 (18.5)	6 (1.0)	——

## Sheet: Table S2
Table S2. The primers sequence for qRT-PCR.
Genes	Forward (5’- to 3’-)	Reverse (5’- to 3’-)
ADH5	AACACTGCCAAGTTGGAGCC	CCAAACTCTTTGGCCCTTGC
HADH	ACACCAATGACCAGCCAGAA	CACACGTTTGGAAGTCTCGT
GAPDH	GGAGCGAGATCCCTCCAAAAT	GGCTGTTGTCATACTTCTCATGG
