# Supplementary material for: Derivation and Clinical Validation of a Redox-Driven Prognostic Signature for Colorectal Cancer
Source: Front Oncol. 2021 Oct 27;11:743703. doi: 10.3389/fonc.2021.743703 (PMC8578893; doi:10.3389/fonc.2021.743703)
Supplement: Supplementary file 4 [file Table_2.xlsx]

## Sheet: Sheet1
Rawdata of our in-house cohort, including clincial variables and risk score.
Patients	OS.time	OS	DFS.time	DFS	Age	Gender	pT	pN	pM	Stage	Adjuvant_therapy	RS
P1	0.00273973	1	0.00273973	1	1	0	1	0	0	0	0	-0.318677
P2	0.0794521	1	0.0794521	1	0	0	0	0	0	0	0	-0.158662
P3	0.0833333	1	0	1	1	0	1	0	1	1	0	13.0859
P4	0.161644	1	0.161644	1	0	0	0	0	0	1	0	0.491377
P5	0.166667	1	0.166667	1	1	1	1	1	0	1	0	1.6135
P6	0.167123	1	0.167123	1	1	1	1	1	1	1	1	-0.157975
P7	0.666667	1	0.333333	1	1	1	1	1	0	1	0	-0.37358
P8	0.666667	1	0.5	1	1	1	1	0	0	1	0	2.32551
P9	0.75	1	0	1	0	0	1	1	1	1	0	-0.217419
P10	0.833333	1	0.833333	0	1	1	1	0	1	1	1	0.40903
P11	0.838356	1	0.567123	1	0	1	1	0	0	0	0	1.01958
P12	0.838356	1	0.838356	1	1	0	1	1	0	1	0	0.196597
P13	1.16667	1	0.416667	1	1	1	1	1	0	1	1	0.814799
P14	1.21096	1	1.21096	1	1	1	1	0	0	0	0	-0.310644
P15	1.41667	1	1.41667	0	0	1	1	0	0	0	0	-0.531511
P16	1.66667	1	1.66667	0	0	1	1	1	1	1	1	-0.508126
P17	2.03562	1	2.03562	1	0	1	1	0	0	0	0	0.533389
P18	2.33333	1	1.91667	1	1	0	1	0	0	0	0	3.03431
P19	2.46301	1	2.46301	0	1	0	0	0	0	1	0	-0.156383
P20	2.5	1	2	1	1	1	1	1	0	1	0	-0.0353343
P21	2.66667	1	0.666667	1	1	0	1	0	0	0	0	0.872573
P22	2.83333	1	1.41667	1	1	1	1	0	0	0	1	-0.221898
P23	3	1	3	1	0	0	1	1	1	1	0	-0.47564
P24	3	1	2.91667	1	1	0	1	1	0	1	0	-0.104977
P25	3.16667	1	3.08333	1	0	1	1	0	0	0	0	-0.0993107
P26	3.24658	1	3.24658	1	1	1	0	0	1	1	1	0.520884
P27	3.44658	1	3.44658	1	1	0	1	0	0	0	1	0.208224
P28	3.58333	1	3.58333	1	1	0	1	0	0	0	0	-0.41002
P29	3.58333	1	3.58333	0	1	0	0	0	1	1	0	-0.169178
P30	3.69315	1	3.69315	1	1	1	1	0	0	0	0	0.618623
P31	3.91667	1	3.91667	0	1	1	1	1	0	1	1	0.696326
P32	4.33151	1	4.33151	1	0	0	1	1	1	1	1	0.107223
P33	4.41667	1	4.41667	1	1	0	1	0	0	0	0	0.0650118
P34	5.16667	1	5.16667	0	1	1	1	0	0	1	1	-0.528953
P35	0.0164384	0	0.0164384	0	0	1	1	1	0	1	0	2.62431
P36	0.0849315	0	0.0849315	0	0	1	1	0	1	1	1	-0.392573
P37	0.0849315	0	0.0849315	0	0	0	1	0	0	0	0	1.16605
P38	0.166667	0	0.166667	0	1	1	1	0	0	0	0	-0.55469
P39	0.4	0	0.4	0	1	1	1	0	0	1	0	-0.370821
P40	0.69863	0	0.69863	0	0	1	1	0	0	0	0	0.119978
P41	0.923288	0	0.923288	0	1	0	1	0	0	0	1	-0.443695
P42	0.991781	0	0.221918	1	1	1	1	0	0	0	0	-0.397644
P43	1	0	1	0	0	0	1	1	1	1	0	1.35768
P44	1	0	1	0	1	1	0	0	1	1	1	-0.096155
P45	1	0	1	0	0	1	1	0	0	0	0	1.94146
P46	1.03562	0	1.03562	0	0	1	0	0	0	0	0	0.117238
P47	1.05753	0	1.05753	0	0	0	1	0	0	0	0	0.535289
P48	1.08219	0	1.08219	0	1	1	1	0	0	0	0	-0.590167
P49	1.24384	0	1.24384	0	1	0	1	1	0	1	0	-0.595338
P50	1.25	0	1.25	0	1	1	1	0	0	1	1	-0.291753
P51	1.25205	0	1.25205	0	0	0	0	0	0	0	0	-0.0756369
P52	1.25205	0	1.25205	0	0	1	1	1	1	1	0	-0.526101
P53	1.30137	0	1.30137	0	0	0	0	0	0	0	0	-0.441435
P54	1.41667	0	1.41667	0	1	1	0	0	0	0	0	-0.00158418
P55	1.41918	0	1.41918	0	0	1	1	0	0	1	1	-0.534988
P56	1.48767	0	1.48767	0	1	1	1	0	0	0	1	3.20582
P57	1.63288	0	1.63288	0	0	1	1	0	0	1	0	-0.0328185
P58	1.66301	0	1.66301	0	0	1	1	0	0	0	0	0.40373
P59	1.66575	0	1.66575	0	1	0	1	1	0	1	0	-0.58174
P60	1.66575	0	1.66575	0	0	0	1	0	0	1	0	-0.322423
P61	1.66849	0	1.66849	0	1	1	0	0	0	0	1	-0.0866838
P62	1.71781	0	1.71781	0	1	0	1	0	0	0	0	-0.437616
P63	1.8137	0	1.8137	0	0	0	1	0	0	1	0	0.230486
P64	1.83288	0	1.83288	0	1	1	1	0	0	1	0	-0.513391
P65	1.83333	0	0.916667	1	0	0	1	1	0	1	1	0.333236
P66	1.83333	0	1.08333	1	0	1	1	1	0	1	1	-0.432341
P67	1.83836	0	1.83836	0	1	0	1	0	0	0	1	-0.368461
P68	1.96712	0	1.96712	0	0	1	1	1	1	1	0	-0.0525608
P69	2	0	2	0	1	0	1	0	0	0	0	-0.00959504
P70	2.00274	0	2.00274	0	1	0	1	0	0	0	1	-0.546104
P71	2.0137	0	2.0137	0	1	1	1	0	0	1	1	-0.242534
P72	2.08333	0	2.08333	0	1	1	1	0	0	0	0	2.5077
P73	2.08493	0	2.08493	0	1	0	1	0	0	1	0	-0.186718
P74	2.08767	0	2.08767	0	0	1	0	0	0	0	0	-0.250177
P75	2.08767	0	2.08767	0	0	1	1	0	0	0	0	-0.01162
P76	2.20274	0	2.20274	0	1	1	1	0	0	1	0	-0.384142
P77	2.20274	0	2.20274	0	0	1	0	0	0	0	0	-0.351868
P78	2.25205	0	2.25205	0	1	1	1	0	0	1	1	-0.577944
P79	2.42192	0	2.42192	0	1	0	0	0	0	1	0	-0.560686
P80	2.58356	0	2.58356	0	1	1	0	0	0	0	1	-0.437453
P81	2.68219	0	2.68219	0	1	0	1	0	0	0	0	-0.124571
P82	2.74247	0	2.74247	1	1	1	0	0	0	0	0	-0.358866
P83	2.75	0	2.75	0	1	0	1	0	0	0	0	1.22955
P84	2.75342	0	2.75342	0	0	0	1	0	0	1	0	0.0706669
P85	2.83562	0	2.83562	0	1	0	1	0	0	0	0	-0.0554351
P86	2.91667	0	2.91667	0	0	1	1	0	0	0	0	-0.0263276
P87	2.91667	0	1.75	1	0	1	1	0	0	1	1	-0.453584
P88	2.91781	0	2.91781	0	0	1	1	1	0	1	1	-0.0704861
P89	2.91781	0	2.91781	1	1	1	0	0	0	0	1	-0.514733
P90	3.00274	0	3.00274	0	0	1	1	0	0	0	1	-0.601941
P91	3.33333	0	1.08333	1	0	0	1	0	0	0	1	-0.606717
P92	3.5863	0	3.5863	0	0	0	1	1	0	1	0	-0.212259
P93	3.61918	0	3.61918	0	1	1	1	0	0	0	0	-0.475385
P94	3.66667	0	0.333333	1	1	1	1	0	0	0	1	-0.415312
P95	3.72329	0	3.72329	0	1	1	0	0	0	0	1	-0.441345
P96	3.83333	0	3.83333	0	0	0	1	0	0	0	0	1.96928
P97	3.83333	0	3.83333	0	1	0	1	0	0	1	0	0.568095
P98	3.88767	0	3.88767	0	1	0	1	0	0	1	0	-0.564672
P99	3.91667	0	3.91667	0	1	0	1	0	0	0	0	-0.574069
P100	3.95068	0	3.95068	0	1	0	1	0	0	0	0	-0.273906
P101	4.16667	0	4.16667	0	0	1	0	0	0	0	0	-0.24897
P102	4.16986	0	4.16986	0	1	1	1	0	0	0	0	-0.558865
P103	4.25	0	4.25	1	1	0	1	0	0	0	0	0.0394772
P104	4.33333	0	4.33333	1	0	1	1	0	0	0	1	5.08092
P105	4.33333	0	4.33333	1	1	0	1	0	0	1	1	-0.0969884
P106	4.41644	0	4.41644	0	1	1	1	0	0	0	0	-0.365127
P107	4.41667	0	0	1	0	1	1	1	1	1	0	-0.524982
P108	4.58333	0	4.58333	0	0	1	1	1	0	1	1	-0.367956
P109	4.64658	0	4.64658	0	1	1	1	0	0	1	1	-0.516638
P110	4.66027	0	4.66027	1	0	1	1	0	0	1	0	-0.26412
P111	4.66667	0	4.66667	0	1	1	1	0	0	0	1	-0.00136314
P112	4.86575	0	4.86575	0	0	1	1	0	0	0	1	-0.598139
P113	4.91667	0	4.91667	0	1	0	1	0	0	0	0	-0.62344
P114	5	0	5	0	0	0	1	0	0	0	0	-0.471962
P115	5.25	0	5.25	0	0	1	1	0	0	0	0	-0.26266
